# Supplementary material for: Do Payments Pay Off? Evidence from Participation in Costa Rica’s PES Program
Source: PLoS One. 2015 Jul 10;10(7):e0131544. doi: 10.1371/journal.pone.0131544 (PMC4498908; doi:10.1371/journal.pone.0131544)
Supplement: S1 File — This file contains all data necessary to replicate the underlying findings reported in this paper. (TXT) [file pone.0131544.s001.txt]

conse	tipo	p3b33	p5	p16adis	p16bdis	p22	p23	point_x	point_y	sarapiqui	pococi	guacimo	males	females	natfor96	chfor	chnatfor	yeared	psa	forest92	dummy	chfor0592	matched
1	B	1	61	20	20	10	30	527124.5	257015.3	1	0	0	3	3	40	-20	-10	11	0	6.95016	0	1.790705	1
2	B		300					523314.2	270402.7	1	0	0	2	2	250	-150	-150	18	0	4.46681	0	-.4132347
3	B	1	30	40	40	60	60	520764.7	251750.5	1	0	0	4	4	15	0	0	3	0	18.07406	0	-5.077487	1
4	B	0	16	14	14	10	25	540615.8	248359.7	1	0	0	2	1	2	0	0	6	0	2.583985	0	2.691488
5	D	1	9	13	13	10	0	524420.7	274465.7	1	0	0	1	2	3	0	0	6	0	1.833328	0	-1.312822
6	B	1	31	20	20	0	0	539534.5	249311.2	1	0	0	0	1	4	0	0	6	0	16.82164	0	-8.395266
7	D	0	80	14	14	10	40	545966.9	253247.8	1	0	0	2	1	15	0	0	15	0	4.24792	0	-.72352
8	B	1	14	4	4	0	0	532024.1	270988.1	1	0	0	4	4	6	0	0	4	0	2.399224	0	-2.399224
9	B	0	214	14	14	10	40	525515.8	257783.7	1	0	0	1	1	100	-81	-72	11	0	6.150316	0	.3473253	1
10	D		16			0	0	523822.8	262996.4	1	0	0	11	2	8	0	0	11	0	15.62504	0	-6.377575
12	B	1	65	30	30	70	0	564270.9	232949.7	0	0	1	2	1	1	0	0	6	0	0	0	7.942138
13	B	0	27	42	42	15	10	536443.4	263703.1	1	0	0	2	2	0	0	0	9	0	25.85562	0	1.189993
14	D		70	15	15	0	0	525669.6	264342.3	1	0	0	1	1	0	0	0	11	0	64.54816	0	-1.062897
15	D	0	21			10	15	528056.3	281451.1	1	0	0	1	1	10	0	0	11	0	11.91254	0	-2.04143
16	D		79	30	30	10	40	525448.2	262060.6	1	0	0	1	1	79	0	0	18	0	62.33854	0	6.304039
17	D	0	46	38	38	20	50	576061.5	242462.7	0	0	1	2	1	40	0	0	11	0	14.72344	0	-7.621038	1
18	B	1	16			10	10	573674.7	227756.3	0	0	1	2	2	12	0	0	3	0	11.9135	0	-6.360603
19	B	0	41	20	20	15	30	527896.6	278728.9	1	0	0	2	2	21	0	0	6	0	34.13507	0	-5.834167
20	B	0	571	15	15	5	45	524552.6	254258.6	1	0	0	1	1	450	-150	0	18	0	393.6777	0	-22.68414	1
21	D	1	65	26	26	10	0	524105.3	283687.6	1	0	0	1	2	65	0	0	3	0	26.57128	0	-3.53824	1
22	B	0	308	10	10	0	60	523539.7	255676.3	1	0	0	3	0	308	0	0	6	0	147.7224	0	-1.221359	1
23	D		200	45	45	15	40	549792.5	268861.1	1	0	0	1	1	170	-50	-50	18	0	1.321853	0	-1.321853
24	D	1	9.5	8	8	0	0	547434.4	261969.7	1	0	0	0	2	0	0	0	6	0	3.46822	0	-2.554726
25	D	0	23	24	24	5	0	545176.3	251850.6	1	0	0	4	1	23	0	0	15	0	59.2182	0	-8.667759
26	D	0	354	35	35	20	30	550613.1	248274.8	1	0	0	1	1	54	0	0	11	0	47.24065	0	-19.43845
27	D	1	22	6	6	10	5			0	1	0	7	4	22	0	0	6	0		0		1
28	D	1	11	6	6	10	3	556915.6	250208.7	0	1	0	0	0	0	0	0	6	0	5.004926	0	-.9007235
29	D	1	5	15	15	20	10	522394.4	265245	1	0	0	2	2	4	-2	-2	11	0	1.28343	0	-.4378402
30	D	1	16	2	18	60	2	572358.6	243431.4	0	0	1	2	1	2.5	0	0	11	0	4.297558	0	1.530269
31	D	1	820	18	18	30	0	544207.3	282013.9	1	0	0	3	7	0	0	0	6	0	0	0	1.100046	1
32	D	1	18	30	30	20	0	526580.2	287434.8	1	0	0	0	0	12	0	0	6	0	5.865365	0	-5.865365
34	B		100	20	20	0	0	526762.8	263007.7	1	0	0	2	1	100	0	0	18	0	101.0632	1	0
35	D	0	55			15	60	525963.7	264352	1	0	0	1	3	50	0	0	15	0	38.68716	0	.0376968
36	D	0	24	6	6	5	0	555881.9	245863.6	0	1	0	1	1	0	0	0	18	0	17.93074	0	-15.31846
37	B	0	147	40	40	20	0			0	1	0	1	3	140	0	0	18	0		0
38	D	0	189	65	65	10	30	568422.5	288734.5	0	1	0	2	1	180	0	0	6	0	23.59846	0	169.6103
39	B	0	35	16	16	20	30	563797.8	238041.1	0	0	1	2	1	15	0	0	11	0	43.31139	0	-3.121883	1
40	D	0	38	16	16	10	30	568319	287848.5	0	1	0	1	1	18	0	0	6	0	0	0	39.78146
42	D	0	27	60	60	40	10	592447.9	255811.6	0	1	0	1	2	0	0	0	18	0	24.94298	0	-21.16451
43	B	0	46	37	37	15	0			0	1	0	1	3	46	0	-12	18	0		0		1
44	D	1	46	1	1	0	0	560521.4	241452.9	0	1	0	1	1	0	0	0	10	0	5.276373	0	3.240585
45	D	0	44	48	48	0	0	583440.2	253896.5	0	1	0	1	1	0	0	0	18	0	24.78759	0	4.702465
46	D	1	145	38	38	80	0	584283.3	256474.2	0	1	0	1	1	40	0	0		0	56.33737	0	-19.03712
47	D	0	25	40	40	60	3	588447.2	255828.1	0	1	0	1	1	8	0	0	6	0	7.686027	0	-7.244008
48	D	1	18	25	25	0	0	580089.9	245936.1	0	0	1	1	0	1	0	0	5	0	5.119644	0	-1.613207
49	D	0	68	25	25	5	35	580886.2	245854.5	0	0	1	1	1	30	0	0	18	0	9.043407	0	1.507544	1
50	D	1	18	7	7	75	5	576618.7	240083.9	0	0	1	4	1	1	0	0	6	0	4.863883	0	-1.345601
51	D		252							0	1	0	0	0	252	0	0		0		0
52	B	1	7	60	60	10	40	528028.1	257275.7	1	0	0	2	3	5	-2	-2	0	0	17.23934	0	-.8761082
53	B	0	62	25	25	10	40	523131.6	255415.6	1	0	0	3	0	0	0	0	6	0	75.03293	0	-3.049782
54	B	1	45	45	45	10	30	521964.2	255768.2	1	0	0	1	1	6	0	0	6	0	1.15054	0	-.350835
55	D	0	35	20	20	10	15	546442.9	252114.3	1	0	0	4	1	5	0	0	15	0	17.3487	0	-9.773043
56	D	0	47	30	30	10	40	545345.6	241613.4	0	1	0	4	5	27	0	0	6	0	46.33666	0	-18.31674	1
57	D		204.8216					579429.3	244882.5	0	0	1	0	0					0	.5468264	0	5.976066
58	B	0	28	40	40	10	40	576730.2	235360.4	0	0	1	1	1	7	0	0	6	0	14.71721	0	.0594568
59	B	0	22	30	30	10		552925.6	243559.2	0	1	0	1	2	5	0	0	17	0	1.129739	0	-.0692786
60	B	0	30	10	10	10	30	553701.8	240168.6	0	1	0	1	4	10	0	0	6	0	44.79203	0	-22.29463
61	B		38.10518					523722.7	269824.8	1	0	0	0	0					0	20.51353	0	-20.23724
62	D		66.35997					519350.7	265997.6	1	0	0	0	0					0	12.79248	0	-3.669622
63	D		47.49052					524263.3	274043.7	1	0	0	0	0					0	39.58746	0	-27.68234
64	B	0	138	30	30	10	40	538511.2	249163.6	1	0	0	3	4	100	0	0	9	0	76.13238	0	-4.044075	1
65	B	0	10	20	20	10	20	557034.9	237271.4	0	1	0	2	2	0	0	0	15	0	4.553058	0	-2.204258
67	B	0	94	40	40	10	40	537510.7	248544.9	1	0	0	1	2	54	0	0	6	0	55.51349	0	-3.907749	1
68	B	0	66	40	40	10	40	573853.3	228460.7	0	1	0	2	1	26	0	0	15	0	53.91684	0	-5.371124
69	B	0	112	27	27		1			0	1	0	1	1	60	0	0	5	0		0
70	D		232.5893					530528.9	280586.3	1	0	0	0	0					0	92.07815	0	-9.13987
71	D	0	23.5	10	10					1	0	0	3	2	23.5	-10.5	-10.5	0	0		0
72	B		8	30	30					1	0	0	1	1	0	0	0	6	0		0
73	D	1	33	24	24		1	542960.9	252532.9	1	0	0	2	1	4	0	0	9	0	17.13891	0	-10.5061
74	B	1	56			10				0	1	0	1	1	10	-3	-3	4	0		0
75	D	0	103	54	54	10	50	541687.1	247544.2	1	0	0	1	1	65	0	0	16	0	43.18359	0	-3.451591	1
76	B	1	12	6	6	10	50			0	1	0	1	1	4	0	0	11	0		0
77	D	1	12				10	536674.8	258867.3	1	0	0	1	1	3	0	0	6	0	60.5556	0	2.285553
78	B	1	24	80	8		10			1	0	0	2	1	0	0	0	11	0		0
79	D	0	251	30	30	70	50	524481.5	292540.7	1	0	0	3	2	80	0	0	6	0	15.51493	0	-.3883343	1
80	B	1	3.5	30	30					1	0	0	2	1	1	0	0	3	0		0
81	B	0	500	30	30	10	50			1	0	0	2	1	400	0	0	12	0		0
82	B	0	35	3	3	0	20	532088	271040.5	1	0	0	1	1	5	0	0	6	0	4.657372	0	-2.792492
83	B	1	81	15	15	80	40			1	0	0	2	1	31	0	0	6	0		0
84	B	1	15	7	16	0	0			1	0	0	1	1	3	0	0	6	0		0
85	B		80							0	1	0	0	0	60	0	0		0		0
86	B	0	13	14	40	10	45			0	0	1	1	1	2.5	0	0	18	0		0
87	B	1	7	7	16	80	30			1	0	0	1	1	4	0	0	0	0		0
88	B	0	11	32	32	2	15			1	0	0	2	2	0	0	0	11	0		0
89	B		20							0	0	1	2	1	20	20	0	11	0		0
90	B	1	30	35	35	70	70			1	0	0	2	2	5	0	0	1	0		0
91	B	1	340	20	20	10	40			1	0	0	2	2	130	0	0	12	0		0
92	B	1	13	16	16	70	25	571933	235714.5	0	0	1	1	1	0	0	0	2	0	4.595641	0	-3.728354
93	B		13	25	25	50	70			0	0	1	1	1	5.5	0	1.5	3	0		0
94	B		143	15	15	10	40			0	1	0	1	1	30	0	0	18	0		0
95	B	1	40	20	20	10	50			0	1	0	1	1	35	0	0	6	0		0		1
96	B	1	8	17	17	100	10			0	1	0	0	2	0	0	0	17	0		0
97	B		160							1	0	0	0	0	110	0	-10		0		0
98	B	1	31	38	30	0	25	542466.4	245665.1	1	0	0	1	1	6	0	0	6	0	16.22843	0	1.731546
99	D	0	60	40	40	10	30			1	0	0	1	1	10	0	0	9	0		0
100	B	0	17	50	50	10	30			1	0	0	1	2	0	0	0	11	0		0
101	B	0	100			10	30			1	0	0	2	2	30	0	0	15	0		0
102	B	1	46	17	5		30			1	0	0	1	2	4	0	0	6	0		0
103	D	0	40	35	35	10	60			1	0	0	1	2	20	0	20	18	0		0
104	B		15					529206.1	263949.3	1	0	0	0	0	5	0	0		0	13.05711	0	-.5852509
105	B	0	59	12	12	0	70	552747.1	238169.5	0	1	0	0	0	35	-11	-11		0	56.21676	0	-3.849369	1
106	B		199	25	25	10	60	530286.7	264207	1	0	0	1	2	99	0	0	15	0	115.4248	0	-53.71653
107	N	1	56	40	50	0	0			0	1	0	3	1	34	0	0	4	0		0
108	N	0	67	40	45	30	10	591381.9	261765.3	0	0	1	3	2	67	0	0	9	0	57.21984	0	-.1648254	1
109	N	0	131	40	40	0	0	596911.7	256703.7	0	1	0	3	3	131	0	0	9	0	129.4334	0	-1.043579
110	N	1	185	60	80	0	0	594730.6	262941.2	0	1	0	2	3	180	0	5	12	0	114.5858	0	61.47378
111	N	1	13	11	11	100	0	556275.4	236214	0	1	0	2	1	11	-9.5	-9.5	6	0	4.997266	0	1.726439
112	N	0	94	30	30	20	0			0	1	0	2	3	94	0	0	18	0		0		1
113	N	0	148	40	40	20	0			0	1	0	1	3	148	0	0	18	0		0
114	N	0	88	35	35	20	0			0	1	0	1	1	88	0	0	6	0		0		1
115	N	1	75			0	10			1	0	0	1	2	25	0	2	6	0		0
116	N	1	80	20	20	20	20			1	0	0	2	2	42	0	0	18	0		0		1
117	N	0	51	35	35	100	40	542137.4	244270	1	0	0	1	1	26	0	0	15	0	54.06767	0	-8.923061
118	N	1	33	25	25	20	10	526149.1	277858.4	1	0	0	1	0	15	0	0	18	0	22.61447	0	1.816677
119	N	1	11	12	12	15	15	526873.3	268489.3	1	0	0	1	2	9.5	0	0	6	0	6.014041	0	-1.554669
120	N	1	8	20	20			558107.6	238682.4	0	1	0	3	2	3	0	1.5	9	0	1.980688	0	-1.234752
121	N	0	3	30	30	10	30			0	1	0	3	2	3	0	0	10	0		0
122	N	1	7	15	15	20	30			1	0	0	3	1	4	0	0	11	0		0
123	N		9	25	25	20	20	559706.5	239628.2	0	1	0	2	1	6	0	0	11	0	3.990434	0	-.3042779
124	N	0	29	35	35	100	10	523110	252455	1	0	0	1	2	29	0	0	0	0	30.02532	0	-1.327076	1
125	N	1	21							0	1	0	1	1	6	0	0	6	0		0
126	N	1	12	25	25	20	80			0	1	0	1	1	1	7	6	6	0		0
127	N	1	59	18	35	85	85			1	0	0	2	2	17	0	0	1	0		0		1
128	N	1	15	25	25	20	10			0	1	0	1	1	8	0	0	6	0		0
129	N	0	99	6	6	100	0			0	1	0	2	1	43	0	0	13	0		0
130	N	0	70	20	20	10	60	526472.8	280207.3	1	0	0	1	3	35	0	0	6	0	11.91676	0	-.1253662
131	N	0	18	20	20	0	100			0	1	0	1	2	0	0	0	5	0		0		1
132	N	1	22	15	15	0	100			0	1	0	2	1	12	0	0	6	0		0		1
133	N	0	18	40	40	0	100			0	1	0	3	2	0	0	0	0	0		0
134	N	1	10	21	21					1	0	0	1	1	6	0	0	6	0		0
135	N	0	8	22	22	10	0			1	0	0	2	3	0	0	0	6	0		0
136	N	0	9	15	20	2	2			1	0	0	1	1	1	0	0	0	0		0
137	N	0	9	22	22	10	0			1	0	0	5	6	0	0	0	6	0		0
138	N	0	15	22	22	10	0			1	0	0	1	1	2	0	0	9	0		0
139	N	0	69	22	22	10	30			1	0	0	3	4	60	0	0	9	0		0		1
140	N	0	20	20	20	10	30			0	1	0	2	3	10	0	0	15	0		0
141	N	0	80	40	40	10	40			0	1	0	1	2	30	0	0	14	0		0
142	N	0	450	20	20	10	15			1	0	0	1	2	150	0	0	12	0		0
143	N	1	4	4	4	0	20	541747.8	256647.8	1	0	0	3	2	4	0	0	6	0	46.72068	0	-20.89855
144	N	0	80	23	23	10	50			1	0	0	1	3	51	0	0	6	0		0
145	N	1	4	12	30	0	0			1	0	0	2	1	0	0	0	9	0		0
146	N	1	4	40	40	0	10			1	0	0	2	1	0	0	0	6	0		0
147	N	0	9	15	15	10	0			1	0	0	2	2	0	0	0	4	0		0
148	N	1	5	12	12	25	50	557216.8	235324.9	0	1	0	1	6	1	0	0	6	0	1.09612	0	1.561966
149	N	1	6	12	12	25	25	557612.4	236597.7	0	1	0	1	1	3	0	0	3	0	4.165139	0	1.655933
150	N	0	14	20	20	20	20			0	1	0	2	2	0	0	0	15	0		0
151	N	1	5	7	7	10	0	562153.1	240128.8	0	1	0	1	1	3	0	0	12	0	1.175234	0	-.2604105
152	N	1	10	12	12	25	50			0	1	0	1	0	10	0	0	0	0		0
153	N	0	15	10	10	25	50			0	1	0	1	1	15	0	0	5	0		0		1
154	N	0	13	8	8	0	0			0	0	1	2	1	1	0	0	6	0		0
155	N	0	8	32	32	10	30			0	0	1	2	2	3	0	0	6	0		0
156	N	0	50	16	16	10	10	571578.9	239679.5	0	0	1	3	1	12	0	0	6	0	30.17437	0	1.055416
157	N	0	5	30	30	0	85			0	1	0	1	0	2	0	0	6	0		0
158	P	0	131	9	27	0	25	540629.9	243549.9	1	0	0	4	3	100	0	31	6	1	131.3401	0	0
159	P	1	29	18	28	50	50	526316.9	267146.3	1	0	0	2	1	25	0	0	1	1	7.529327	0	0
160	P	1	29	18	28	90	100	525913.7	266573.7	1	0	0	2	3	29	-4	-2	6	1	24.45907	0	3.281794
161	P	1	13	20	24	30	70	527137.6	268208.9	1	0	0	4	3	5	0	0	3	1	2.085901	0	2.38e-07
162	P	1	28	20	30	20	90	524996.8	267172	1	0	0	1	4	28	0	0	3	1	5.773726	0	0
163	P	0	30	20	24	80	50	526069.2	266920.6	1	0	0	2	5	29	0	0	6	1	15.69857	0	.0763111
164	P	0	600	16	20	40	20	530489.6	266697.4	1	0	0	1	2	230	0	20	18	1	63.11263	0	1.080261
165	P	0	72	60	60	90	50	532750.3	300085.7	1	0	0	2	1	72	0	0	11	1	10.63055	0	53.51795
166	P	1	68.2	10	10	10	20	540202.9	244663.6	1	0	0	1	2	68.2	0	0	1	1	55.57454	0	-14.27296
167	P	1	65	30	30	0	0	525185.9	278060.2	1	0	0	1	1	36	0	0	6	1	49.77261	0	18.91308
168	P	0	77	10	30	0	40	540753.7	242937.8	1	0	0	2	2	77	0	0	1	1	77.2292	0	0
171	P	0	90	40	15	0	0	595355.4	262174.5	0	1	0	2	1	90	0	0	6	1	61.92645	0	-17.05277
172	P	0	20	20	20	0	100	573424.4	232306.3	0	0	1	2	1	20	0	0	10	1	17.83338	0	2.286234
173	P	0	89	30	30	0	0	526336.9	250767.3	1	0	0	1	3	89	0	0	8	1	88.35909	0	-15.85154
175	P	1	64	20	48	10	0	595097.1	263617.8	0	1	0	0	10	64	0	0	3	1	64.58537	0	0
176	P	0	93	38	50	50	85	597326.6	261773.4	0	0	1	1	0	93	0	0	5	1	92.53436	0	0
177	P	0	74	30	30	20	0	597651.1	261124.1	0	1	0	5	2	74	0	0	6	1	50.8891	0	0
178	P	0	96	30	30	20	0	597729.3	260487.8	0	0	1	2	2	96	0	0	6	1	12.24787	0	49.62263
179	P	0	97	38	50	0	0	597567.7	259828.5	0	0	1	1	3	97	0	0	6	1	54.71023	0	12.08691
180	P	1	60	25	60	0	100	595556.9	261374.2	0	1	0	5	2	58	0	2	0	1	49.64419	0	28.65658
182	P	1	199	14	14	20	80	547716.5	241706.5	0	0	1	2	1	199	0	0	9	1	224.6041	0	-10.5314
183	P	0	63	20	20	5	40	554768.5	236442.7	0	1	0	2	2	52	0	0	18	1	52.00494	0	.8118401
184	P		14	5	5	100	10	559667.7	239119.5	0	1	0	0	1	12	0	0	18	1	10.68027	0	1.261972
186	P	0	56	30	30	20	10	534894.9	249925.7	1	0	0	1	1	56	0	0	9	1	55.16889	0	0
187	P	0	81	14	30	5	25	526881.7	253610.9	1	0	0	3	2	76	0	0	6	1	74.08192	0	-1.332405
188	P	0	38	30	30	30	70	570583.6	230340.5	0	1	0	1	2	38	0	0	11	1	38.80054	0	0
189	P	0	79	20	24	20	10	538500.5	260528	1	0	0	2	1	30	0	0	15	1	34.29471	0	-.594471
190	P	0	95	20	45	10	30	523812.3	251863.8	1	0	0	1	0	75	0	0	12	1	43.15227	0	-4.251453
191	P	0	94	45	45	5	45	526538.8	251736.6	1	0	0	1	1	87	0	0	12	1	87.78468	0	-7.448166
192	P	0	64		40	25	0	537732	287452	1	0	0	1	1	32	0	0	15	1	0	0	33.83686
193	P	1	159	25	25	30	40	534983.4	252289.3	1	0	0	3	4	134	0	-25	3	1	43.6519	0	-.721508
194	P		19			0	50	526795	252625.8	1	0	0	3	1	19	-8	0	6	1	21.98911	0	0
195	P	0	299	10	25	10	20	548586.2	243083.4	0	1	0	2	2	239	59	59	18	1	216.4009	0	28.59778
196	P	1	81	15	12	95	0	537665.8	256567.2	1	0	0	2	1	31	0	0	3	1	27.62516	0	1.933706
197	P	0	58	72	72	47	50	525446.4	250704	1	0	0	2	2	58	0	0	6	1	51.27403	0	.2729187
198	P	0	181	18	38	100	80	567903.2	229962.4	0	0	1	2	1	181	0	0	18	1	174.1333	0	7.750565
199	P		1300	15	30	15	30	540153.8	242378.4	1	0	0	1	2	1000	0	0	17	1	637.1415	0	0
200	P		110			43	5	532821.4	300731.1	1	0	0	0	1	70	0	0	18	1	3.89063	0	100.2404
201	P	1	400			0	80	530671.3	251456.3	1	0	0	1	16	390	0	0	18	1	82.12275	0	-.9686432
202	P	0	36	14	40	40	50	567719.8	231116.9	0	0	1	0	6	24	0	0	5	1	25.16485	0	0
203	P	0	298	40	40	0	95	568540.9	227570.4	0	0	1	2	1	298	0	0	15	1	297.8083	0	0
204	P	0	48	20	20	0	75	523995.4	280009.6	1	0	0	1	1	48	0	0	4	1	41.1574	0	-2.740498
205	P	0	2050	20	20	20	20	539048.9	245859.7	1	0	0	3	2	2050	0	0	0	1	94.27164	1	-16.22123
207	P	0	288			30	30	551457.2	230144.4	0	1	0	7	6	287	0	0	11	1	12.40694	0	273.7995
208	P	0	58	15	15	10	30	555600.9	234844.9	1	0	0	2	2	58	0	0	11	1	69.5471	0	-6.234634
210	P	0	32	20	20	10	40	570491.2	229958.4	0	0	1	1	1	32	0	0	11	1	33.22049	0	0
211	P	0	70	10	10		30	531463	253466.7	1	0	0	1	2	60	0	0	18	1	823.8594	1	2.069275
212	P	0	17	15	15		10	525221.8	267500.8	1	0	0	1	2	17	0	0	17	1	6.966443	0	0
213	P	0	113.3	16	16	10	35	543885.3	246368.4	1	0	0	1	1	77.4	0	0	6	1	81.68269	0	-6.831398
214	P	0	30	16	16	90	30	556599.1	232975.9	0	1	0	1	4	24	0	0	16	1	5.601722	0	21.75399
